# Supplementary material for: Impact of Pomegranate on Probiotic Growth, Viability, Transcriptome and Metabolism
Source: Microorganisms. 2023 Feb 5;11(2):404. doi: 10.3390/microorganisms11020404 (PMC9964784; doi:10.3390/microorganisms11020404)
Supplement: Supplementary file 1 [file microorganisms-11-00404-s001.zip]

Archive with 1 entries (1 files):
- microorganisms-2133659-supplementary.pdf
